# Supplementary material for: Physicochemical and Structural Properties of Gluten-Konjac glucomannan Conjugates Prepared by Maillard Reaction
Source: Polymers (Basel). 2023 Jan 26;15(3):631. doi: 10.3390/polym15030631 (PMC9921320; doi:10.3390/polym15030631)
Supplement: Supplementary file 1 [file polymers-15-00631-s001.zip]

Archive with 1 entries (1 files):
- polymers-2106745-supplementary.pdf
